# Supplementary material for: Enhancing Corneal Sensitivity in Diabetic Patients Through an Innovative Ophthalmic Solution: In Vivo and Vitro Results
Source: J Clin Med. 2025 Jan 3;14(1):245. doi: 10.3390/jcm14010245 (PMC11721187; doi:10.3390/jcm14010245)
Supplement: Supplementary file 1 [file jcm-14-00245-s001.zip]

Archive with 1 entries (1 files):
- jcm-3339729-supplementary.pdf
